# Supplementary material for: Pan-cancer quantitation of epithelial-mesenchymal transition dynamics using parallel reaction monitoring-based targeted proteomics approach
Source: J Transl Med. 2022 Feb 11;20:84. doi: 10.1186/s12967-021-03227-0 (PMC8832824; doi:10.1186/s12967-021-03227-0)
Supplement: Supplementary file 2 — Additional file 2: Table S1. List of EMT-related proteins and peptides selected for PRM assays development. [file 12967_2021_3227_MOESM2_ESM.xlsx]

## Sheet: Sheet1
Jain et. al., 2021. Pan-cancer quantitation of epithelial-mesenchymal transition dynamics using parallel reaction monitoring-based targeted proteomics approach
Supplementary Table 1. List of EMT-related proteins and peptides selected for PRM assays development
Gene Symbol	Gene ID	Protein Name	peptide_sequence
ANXA4	307	annexin A4	SETSGSFEDALLAIVK
ANXA4	307	annexin A4	GLGTDDNTLIR
ANXA4	307	annexin A4	DEGNYLDDALVR
ANXA4	307	annexin A4	GLGTDEDAIISVLAYR
ANXA9	8416	annexin A9	SAIVDVLTNR
ANXA9	8416	annexin A9	SLQAALSGNLER
ANXA9	8416	annexin A9	STGQELEEAVQNR
ANXA9	8416	annexin A9	AITGQGVDR
CDH1	999	cadherin 1	VNFEDCTGR
CDH1	999	cadherin 1	TAYFSLDTR
CDH1	999	cadherin 1	NTGVISVVTTGLDR
CDH1	999	cadherin 1	VTEPLDR
CDH2	1000	cadherin 2	LSLKPTLTEESVK
CDH2	1000	cadherin 2	ESAEVEEIVFPR
CDH2	1000	cadherin 2	GPFPQELVR
COL14A1	7373	collagen type XIV alpha 1 chain	ESGVELFAIGVK
COL14A1	7373	collagen type XIV alpha 1 chain	IISFLYSTVGALNK
COL6A1	1291	collagen type VI alpha 1 chain	VPSYQALLR
COL6A1	1291	collagen type VI alpha 1 chain	NVTAQICIDK
COL6A2	1292	collagen type VI alpha 2 chain	VSCLEIPGPSGPK
COL6A2	1292	collagen type VI alpha 2 chain	LFAVAPNQNLK
COL6A2	1292	collagen type VI alpha 2 chain	NFVINVVNR
DSG2	1829	desmoglein 2	DTGEIYTTSVTLDR
DSG3	1830	desmoglein 3	ITSDYQATQK
DSG3	1830	desmoglein 3	ALDYEQLQSVK
DSG3	1830	desmoglein 3	YTGPYTFALEDQPVK
DSG3	1830	desmoglein 3	VQSTPVTIQVINVR
DSP	1832	desmoplakin	LPVDIAYK
DSP	1832	desmoplakin	AELIVQPELK
DSP	1832	desmoplakin	FLDQNLQK
DSP	1832	desmoplakin	GLVGIEFK
EPCAM	4072	epithelial cell adhesion molecule	DTEITCSER
EPCAM	4072	epithelial cell adhesion molecule	TQNDVDIADVAYYFEK
EPCAM	4072	epithelial cell adhesion molecule	EKPYDSK
EPCAM	4072	epithelial cell adhesion molecule	TYWIIIELK
EVI2A	2123	ecotropic viral integration site 2A	NQNENINTNPITPEVDYK
EVI2A	2123	ecotropic viral integration site 2A	SNGDFLASGLWPAESDTWK
EVI2A	2123	ecotropic viral integration site 2A	DEEGTEK
FN1	2335	Fibronectin 1	TFYSCTTEGR
FN1	2335	Fibronectin 1	VGDTYERPK
FN1	2335	Fibronectin 1	ISCTIANR
FN1	2335	Fibronectin 1	IGDQWDK
FN1	2335	Fibronectin 1	YTGNTYR
FOXA1	3169	forkhead box A1	DPSGASNPSADSPLHR
FOXA1	3169	forkhead box A1	SPIEPSALEPAYYQGVYSR
FOXA2	3170	forkhead box A2	HSLSFNDCFLK
FOXA2	3170	forkhead box A2	EAAGAAGSGK
FOXA2	3170	forkhead box A2	GGLGELK
ITGA5	3678	integrin subunit alpha 5	TIQFDFQILSK
ITGA5	3678	integrin subunit alpha 5	SLQWFGATVR
ITGA5	3678	integrin subunit alpha 5	ALFLASR
ITGA5	3678	integrin subunit alpha 5	ILEYAPCR
ITGB4	3691	integrin subunit beta 4	LTVPGLSENVPYK
ITGB4	3691	integrin subunit beta 4	VLSQLTSDYTIGFGK
ITGB4	3691	integrin subunit beta 4	LTAGVPDTPTR
ITGB4	3691	integrin subunit beta 4	LLELQEVDSLLR
ITGB4	3691	integrin subunit beta 4	VAPGYYTLTADQDAR
ITGB6	3694	integrin subunit beta 6	LIPGATVGLLQK
ITGB6	3694	integrin subunit beta 6	WQTGTNPLYR
KRT18	3875	keratin 18	LQLETEIEALK
KRT18	3875	keratin 18	AQIFANTVDNAR
KRT8	3856	keratin 8	YEELQSLAGK
KRT8	3856	keratin 8	AQYEDIANR
KRT8	3856	keratin 8	LSELEAALQR
LAMC1	3915	laminin subunit gamma 1	VSDLENEAK
LAMC1	3915	laminin subunit gamma 1	LSAEDLVLEGAGLR
LAMC1	3915	laminin subunit gamma 1	NTIEETGNLAEQAR
LAMC1	3915	laminin subunit gamma 1	AFDITYVR
LAMC2	3918	laminin subunit gamma 2	DAQISEGASR
LAMC2	3918	laminin subunit gamma 2	ALGSQYQNR
LAMC2	3918	laminin subunit gamma 2	LSYISQK
LAMC2	3918	laminin subunit gamma 2	LLDSVSR
MUC1	4582	mucin 1, cell surface associated	NYGQLDIFPAR
MUC1	4582	mucin 1, cell surface associated	FRPGSVVVQLTLAFR
MUC1	4582	mucin 1, cell surface associated	SSVPSSTEK
S100A14	57402	S100 calcium binding protein A14	IANLGSCNDSK
S100A14	57402	S100 calcium binding protein A14	SANAEDAQEFSDVER
S100A14	57402	S100 calcium binding protein A14	ETLTPSELR
SCNN1A	6337	sodium channel epithelial 1 alpha subunit	ITEQTLFDLYK
SCNN1A	6337	sodium channel epithelial 1 alpha subunit	AEQNDFIPLLSTVTGAR
SCNN1A	6337	sodium channel epithelial 1 alpha subunit	EELEELDR
SDC1	6382	syndecan 1	DEGSYSLEEPK
SDC1	6382	syndecan 1	EGEAVVLPEVEPGLTAR
SDC1	6382	syndecan 1	EQEATPRPR
SDC2	6383	syndecan 2	VETTTLNIQNK
SDC2	6383	syndecan 2	ILLTSAAPK
SNAI1	6615	snail family transcriptional repressor 1	VAELTSLSDEDSGK
SNAI1	6615	snail family transcriptional repressor 1	YQCQACAR
SNAI2	6591	Snail Family Transcriptional Repressor 2	LSDPHAIEAEK
SNAI2	6591	Snail Family Transcriptional Repressor 2	EYVSLGALK
SNAI2	6591	Snail Family Transcriptional Repressor 2	FQCNLCNK
SNAI2	6591	Snail Family Transcriptional Repressor 2	TYSTFSGLAK
TUBA1A	7846	Tubulin Alpha 1a	DVNAAIATIK
TUBA1A	7846	Tubulin Alpha 1a	NLDIERPTYTNLNR
TUBA1A	7846	Tubulin Alpha 1a	AVFVDLEPTVIDEVR
TUBA1A	7846	Tubulin Alpha 1a	EDAANNYAR
TWIST1	7291	twist family bHLH transcription factor 1	YIDFLYQVLQSDELDSK
TWIST1	7291	twist family bHLH transcription factor 1	QQPPSGK
TWIST2	117581	twist family bHLH transcription factor 2	GSPSAQSFEELQSQR
TWIST2	117581	twist family bHLH transcription factor 2	IIPTLPSDK
VIM	7431	vimentin	ILLAELEQLK
VIM	7431	vimentin	FADLSEAANR
VIM	7431	vimentin	EEAENTLQSFR
WIPF1	7456	WAS/WASL interacting protein family member 1	NALLSDISK
WIPF1	7456	WAS/WASL interacting protein family member 1	ALPATPQLPSR
WIPF1	7456	WAS/WASL interacting protein family member 1	SAPILDKPK
XBP1	7494	X-box binding protein 1	LTHLSPEEK
XBP1	7494	X-box binding protein 1	THGLVVENQELR
XBP1	7494	X-box binding protein 1	GASPEAASGGLPQAR
ZEB1	6935	zinc finger E-box binding homeobox 1	VGESSEQVSEEK
ZEB1	6935	zinc finger E-box binding homeobox 1	IADSVNLPLDVVK
ZEB1	6935	zinc finger E-box binding homeobox 1	AESQASSLGQK
ZEB1	6935	zinc finger E-box binding homeobox 1	LPEDLTVK
ZEB2	9839	zinc finger E-box binding homeobox 2	ISIAVGLPQEFVK
ZEB2	9839	zinc finger E-box binding homeobox 2	VLQIVDNTVSR
ZEB2	9839	zinc finger E-box binding homeobox 2	SDTAIIYPEAPEELSR
