# Supplementary material for: Pan-cancer quantitation of epithelial-mesenchymal transition dynamics using parallel reaction monitoring-based targeted proteomics approach
Source: J Transl Med. 2022 Feb 11;20:84. doi: 10.1186/s12967-021-03227-0 (PMC8832824; doi:10.1186/s12967-021-03227-0)
Supplement: Supplementary file 3 — Additional file 3: Table S2. List of EMT-related proteins and limit of detection and limit of quantitation values. [file 12967_2021_3227_MOESM3_ESM.xlsx]

## Sheet: Sheet4
Jain et. al., 2021. Pan-cancer quantitation of epithelial-mesenchymal transition dynamics using parallel reaction monitoring-based targeted proteomics approach
Supplementary Table 2. List of EMT-related proteins and limit of detection and limit of quantitation values
Protein	Peptide	Limit Of Quantification	Limit Of Detection
		(femtomole)	(femtomole)
ANXA4	GLGTDDNTLIR	0.2	0.1
ANXA9	STGQELEEAVQNR	0.2	0.1
CDH1	VNFEDCTGR	0.2	0.1
CDH2	ESAEVEEIVFPR	0.2	0.1
COL6A1	VPSYQALLR	0.2	0.1
DSG2	DTGEIYTTSVTLDR	0.2	0.1
DSG3	ITSDYQATQK	1	0.1
EPCAM	DTEITCSER	1	0.5
EVI2A	NQNENINTNPITPEVDYK	10	0.1
FN	TFYSCTTEGR	0.5	0.1
FOXA2	HSLSFNDCFLK	5	0.1
ITGA5	ILEYAPCR	0.2	0.1
ITGB4	VAPGYYTLTADQDAR	0.2	0.1
ITGB6	LIPGATVGLLQK	5	0.1
KRT18	AQIFANTVDNAR	0.2	0.1
KRT8	AQYEDIANR	1	0.1
LAMC1	NTIEETGNLAEQAR	0.2	0.1
LAMC2	ALGSQYQNR	0.5	0.1
MUC1	NYGQLDIFPAR	0.2	0.1
S100A14	SANAEDAQEFSDVER	0.2	0.1
SCNN1A	EELEELDR	0.2	0.1
SDC1	EGEAVVLPEVEPGLTAR	0.2	0.1
SDC2	ILLTSAAPK	0.2	0.1
SNAI2/SLUG	TYSTFSGLAK	0.2	0.1
TUBA	NLDIERPTYTNLNR	20	1
TWIST1	YIDFLYQVLQSDELDSK	10	1
VIM	FADLSEAANR	0.2	0.1
WIPF1	ALPATPQLPSR	0.2	0.1
XBP1	THGLVVENQELR	0.5	0.1
ZEB1	IADSVNLPLDVVK	5	0.1
ZEB2	ISIAVGLPQEFVK	10	0.1
