# Supplementary material for: Pan-cancer quantitation of epithelial-mesenchymal transition dynamics using parallel reaction monitoring-based targeted proteomics approach
Source: J Transl Med. 2022 Feb 11;20:84. doi: 10.1186/s12967-021-03227-0 (PMC8832824; doi:10.1186/s12967-021-03227-0)
Supplement: Supplementary file 4 — Additional file 4: Table S3. Relative expression of Epithelial and mesenchymal marker proteins across cell lines. [file 12967_2021_3227_MOESM4_ESM.xlsx]

## Sheet: Sheet2
Jain et. al., 2021. Pan-cancer quantitation of epithelial-mesenchymal transition dynamics using parallel reaction monitoring-based targeted proteomics approach
Supplementary Table 3. Relative expression of Epithelial and mesenchymal marker proteins across cell lines
		E	E	E	E	E	E	E	E	E	M	M	M	M	M	M	U	U	U
		Oral	Oral	Lung	Lung	Gastric	Breast	Urinary Bladder	Urinary Bladder	Urinary Bladder	Cervical	Cervical	Esophageal	breast	Urinary Bladder	Urinary Bladder	Gall Bladder	Gall Bladder	Gall Bladder
		Cal27	FaDu	A549	H358	AGS	MCF7	VMCUB1	RT112	SW780	SIHA	HeLa	TE1	MDAMB231	UMUC3	J82	OCUG1	G415	Noz
E	ANXA4	12.7725	4.5525	87.815	3.7675	4.41	6.38583	6.63917	19.7406	5.4925	14.6438	13.0517	13.1067	7.30813	2.66083	1.01417	19.0194	14.8058	17.3
E	CDH1	24.35	16.9467	26.8619	23.3458	<0.1	4.44417	<0.1	10.5625	<0.1	<0.1	<0.1	<0.1	<0.1	<0.1	<0.1	<0.1	<0.1	<0.1
E	DSG3	104.761	<0.1	3.88437	69.7983	<0.1	<0.1	0.448333	<0.1	<0.1	<0.1	<0.1	0.168333	<0.1	<0.1	<0.1	<0.1	<0.1	<0.1
E	EPCAM	4.07417	7.75917	5.235	<0.1	<0.1	4.98833	<0.1	0.775	<0.1	<0.1	<0.1	0.3075	<0.1	<0.1	<0.1	<0.1	<0.1	0.359167
E	KRT18	60.5292	70.5275	38.2831	163.509	281.146	584.963	140.499	89.9512	16.0295	54.5312	87.4725	135.153	33.3881	7.87667	18.8175	118.554	19.3258	31.935
E	KRT8	42.5942	327.818	223.944	393.197	1312.97	2374.18	374.47	210.191	28.5215	152.796	192.946	480.466	59.8944	14.2975	40.1017	343.491	29.9217	81.495
E	MUC1	1.48	<0.1	<0.1	0.8875	8.465	3.0225	<0.1	<0.1	<0.1	<0.1	0.129167	<0.1	<0.1	<0.1	<0.1	<0.1	<0.1	<0.1
E	S100A14	11.7	44.8033	26.5713	0.148333	4.91917	19.6942	<0.1	31.9181	<0.1	<0.1	<0.1	0.884167	<0.1	<0.1	<0.1	0.11625	<0.1	<0.1
E	SCNN1A	<0.1	2.55	<0.1	<0.1	<0.1	<0.1	<0.1	<0.1	0.2405	1.26375	<0.1	<0.1	0.245	<0.1	<0.1	<0.1	<0.1	<0.1
E	SDC1	2.4075	3.20917	1.37125	2.0075	0.1875	0.79	1.23	2.96	1.3465	1.65125	2.185	2.4125	0.32	0.463333	1.43333	1.34312	2.915	3.75583
M	COL6A1	0.203333	<0.1	0.64375	1.55	0.319167	<0.1	<0.1	<0.1	<0.1	1.12625	<0.1	<0.1	0.48875	<0.1	1.31333	7.03625	1.02167	1.89667
M	FN	0.284167	<0.1	<0.1	0.820833	<0.1	0.418333	<0.1	0.86	<0.1	<0.1	0.478333	0.241667	0.715625	<0.1	6.40167	8.59187	0.5175	4.675
M	ITGA5	1.46333	1.86417	2.7275	1.69583	<0.1	1.4325	4.06667	1.06438	2.3495	2.215	3.2675	1.36083	<0.1	3.495	13.4908	6.94313	3.59417	3.04083
M	ITGB4	5.9175	0.858333	6.285	2.5375	1.29833	0.364167	<0.1	2.10188	<0.1	<0.1	<0.1	1.62	0.62	<0.1	<0.1	<0.1	10.3575	10.4592
M	ITGB6	0.509167	<0.1	0.895625	0.684167	<0.1	<0.1	<0.1	2.46875	<0.1	<0.1	<0.1	0.7	<0.1	<0.1	<0.1	<0.1	<0.1	<0.1
M	LAMC1	1.345	3.905	4.265	5.89	11.8758	0.775	2.94833	2.54562	8.5295	3.07	2.87917	2.62	<0.1	0.643333	4.05667	1.66375	4.16917	1.3825
M	LAMC2	<0.1	<0.1	7.53688	<0.1	<0.1	<0.1	2.095	3.42375	<0.1	<0.1	<0.1	<0.1	5.55188	<0.1	<0.1	<0.1	<0.1	<0.1
M	TUBA	148.093	278.699	150.461	161.224	31.4142	139.127	144.349	153.776	190.688	137.661	462.376	<0.1	284.014	201.811	113.191	302.637	272.622	318.01
M	VIM	0.143333	<0.1	0.341875	49.5242	0.485	0.573333	350.301	0.410625	475.475	1.6925	84.6533	29.1792	710.917	358.644	155.962	240.317	0.785833	54.3642
M	ZEB1	<0.1	<0.1	<0.1	<0.1	<0.1	<0.1	<0.1	<0.1	<0.1	<0.1	<0.1	<0.1	<0.1	0.153333	<0.1	<0.1	0.1075	<0.1
